# Supplementary material for: Nucleophagy is promoted by two autophagy receptors and inhibited by chromatin-nuclear envelope tethering in fission yeast
Source: Nat Commun. 2026 Mar 31;17:4678. doi: 10.1038/s41467-026-71237-x (PMC13201548; doi:10.1038/s41467-026-71237-x)
Supplement: Supplementary file 4 — Supplementary Data 2 [file 41467_2026_71237_MOESM4_ESM.xlsx]

## Sheet: Sheet1
Strain	Alias	Mating type	Genotype	Use	Source
DY51166	ZH2974	h+	leu1-32 his3-D1 ura4+::P41nmt1-pus1-mECitrine-Scer\T.ADH1:natMX	Fig. 1a, S1, 3a-c, S3a-c, S3h, 5e, S5d, 6a, S6c, 7b, 7e, S7b-g	This study
DY51167	ZH3925	h+	leu1-32 his3-D1 atg5Δ::kanMX ura4+::P41nmt1-pus1-mECitrine-Scer\T.ADH1:natMX	Fig. 1a, 3a-c, S3a-c, S3h, 5e, S5d, 6a, S6c, 7b, 7e, S7b-c, S7e-f	This study
DY51168	ZH5684	h+	leu1-32 his3-D1 ura4+::P41nmt1-mECitrine-bqt4-Scer\T.ADH1:natMX	Fig. 1b, S1, 3a-b , S3a, 5a, S5a-b, 7f, S8a	This study
DY51169	ZH5693	h+	leu1-32 his3-D1 atg5Δ::kanMX ura4+::P41nmt1-mECitrine-bqt4-Scer\T.ADH1:natMX	Fig. 1b, 3a-b, S3a, 5a, S5a-b	This study
DY51170	ZH3936	h+	leu1-32 his3-D1 ura4+::P41nmt1-mECitrine-nup82-Scer\T.ADH1:natMX	Fig. 1c, S1, 3a, S3a, S6a	This study
DY51171	ZH3944	h+	leu1-32 his3-D1 atg5Δ::kanMX ura4+::P41nmt1-mECitrine-nup82-Scer\T.ADH1:natMX	Fig. 1c, 3a, S3a, S6a	This study
DY51172	ZH4534	h+	leu1-32 his3-D1 ura4+::P41nmt1-ker1-mECitrine-Scer\T.ADH1:natMX	Fig. 1d, S1, 3a,S3a,	This study
DY51173	ZH4416	h+	leu1-32 his3-D1 atg5Δ::kanMX ura4+::P41nmt1-ker1-mECitrine-Scer\T.ADH1:natMX	Fig. 1d, 3a, S3a,	This study
DY51174	ZH7798	h+	leu1-32 his3-D1 ura4+::P41nmt1-h4-mECitrine-Scer\T.ADH1:natMX	Fig. 1e, S1	This study
DY51175	ZH7806	h+	leu1-32 his3-D1 atg5Δ::kanMX ura4+::P41nmt1-h4-mECitrine-Scer\T.ADH1:natMX	Fig. 1e	This study
DY51176	ZH347	h+	his3-D1 leu1+::pDUAL\P41nmt1-TurboID-mCherry:leu1-32	Fig. 2a	This study
DY51177	ZH476	h−	his3-D1 leu1+::pDUAL\P41nmt1-TurboID-mCherry-atg8:leu1-32	Fig. 2a	This study
DY52312	ZH9472	h?	fsc1Δ::hphMX leu1+::pDUAL\P41nmt1-GFP-Atg8:leu1-32 his5+::P41nmt1-npr1-mCherry-Scer\T.ADH1:kanMX	Fig. 2b	This study
DY52313	ZH9486	h?	fsc1Δ::hphMX leu1+::pDUAL\P41nmt1-GFP-Atg8:leu1-32 his5+::P41nmt1-npr1-W22A,V25A-mCherry-Scer\T.ADH1:kanMX	Fig. 2b	This study
DY51180	ZH6697	h+	leu1-32 ura4+::P41nmt1-mCherry-bqt4-Scer\T.ADH1:natMX npr1-mECitrine::kanMX	Fig. 2d	This study
DY51181	ZH8709	h+	leu1-32 his3-D1 lys3+::P.npr1-npr1-mCherry-Scer\T.ADH1:bsdMX nup189-mECitrine::kanMX	Fig. 2e	This study
DY51182	ZH7766	h+	leu1-32 his3-D1 npr1Δ::hphMX ura4+::P41nmt1-ymScarlet2I-Atg8-Scer\T.ADH1:natMX his5+::P.npr1-npr1-mECitrine-Scer\T.ADH1:kanMX lys3+::P41nmt1-mTurquoise2-bqt4-Scer\T.ADH1:bsdMX	Fig. 2h	This study
DY51183	ZH7768	h+	leu1-32 his3-D1 npr1Δ::hphMX ura4+::P41nmt1-ymScarlet2I-Atg8-Scer\T.ADH1:natMX his5+::P.npr1-npr1-W22A,V25A-mECitrine-Scer\T.ADH1:kanMX lys3+::P41nmt1-mTurquoise2-bqt4-Scer\T.ADH1:bsdMX	Fig. 2h	This study
DY51184	ZH9339	h+	leu1-32 npr1Δ::hphMX lys3+::P81nmt1-cpy1-mCherry-Scer\T.ADH1:bsdMX his5+::P.npr1-npr1-mECitrine-Scer\T.ADH1:kanMX	Fig. 2i	This study
DY51185	ZH5194	h+	leu1-32 his3-D1 npr1Δ::hphMX his5+::P.npr1-npr1-mECitrine-Scer\T.ADH1:kanMX	Fig. 2j	This study
DY51186	ZH5380	h+	leu1-32 his3-D1 npr1Δ::hphMX his5+::P.npr1-npr1-W22A,V25A-mECitrine-Scer\T.ADH1:kanMX	Fig. 2j	This study
DY51187	ZH7707	h+	leu1-32 his3-D1 ura4+::P41nmt1-erg11-7×GFP11-Scer\T.ADH1:natMX his5+::Padh1-sum3-GFP1-10-mCherry-Scer\T.ADH1:kanMX	Fig. S2b	This study
DY51188	ZH7713	h+	leu1-32 his3-D1 ura4+::P41nmt1-erg11-7×GFP11-Scer\T.ADH1:natMX his5+::Padh1-gbs1(1-496)-GFP1-10-mCherry-gbs1(497-506)-Scer\T.ADH1:kanMX	Fig. S2b	This study
DY51189	ZH7715	h+	leu1-32 his3-D1 ura4+::P41nmt1-7×GFP11-erg11-Scer\T.ADH1:natMX his5+::Padh1-sum3-GFP1-10-mCherry-Scer\T.ADH1:kanMX	Fig. S2b	This study
DY51190	ZH7721	h+	leu1-32 his3-D1 ura4+::P41nmt1-7×GFP11-erg11-Scer\T.ADH1:natMX his5+::Padh1-gbs1(1-496)-GFP1-10-mCherry-gbs1(497-506)-Scer\T.ADH1:kanMX	Fig. S2b	This study
DY51191	ZH7723	h+	leu1-32 his3-D1 ura4+::P41nmt1-npr1-7×GFP11-Scer\T.ADH1:natMX his5+::Padh1-sum3-GFP1-10-mCherry-Scer\T.ADH1:kanMX	Fig. S2b	This study
DY51192	ZH7729	h+	leu1-32 his3-D1 ura4+::P41nmt1-npr1-7×GFP11-Scer\T.ADH1:natMX his5+::Padh1-gbs1(1-496)-GFP1-10-mCherry-gbs1(497-506)-Scer\T.ADH1:kanMX	Fig. S2b	This study
DY51193	ZH7731	h+	leu1-32 his3-D1 ura4+::P41nmt1-7×GFP11-npr1-Scer\T.ADH1:natMX his5+::Padh1-sum3-GFP1-10-mCherry-Scer\T.ADH1:kanMX	Fig. S2b	This study
DY51194	ZH7737	h+	leu1-32 his3-D1 ura4+::P41nmt1-7×GFP11-npr1-Scer\T.ADH1:natMX his5+::Padh1-gbs1(1-496)-GFP1-10-mCherry-gbs1(497-506)-Scer\T.ADH1:kanMX	Fig. S2b	This study
DY51195	ZH6392	h+	leu1-32 his3-D1 lys3+::Pnmt1-npr1-mECitrine-MTn-Scer\T.ADH1:bsdMX	Fig. S2c	This study
DY51196	ZH3420	h−	leu1-32 his3-D1 epr1Δ::kanMX ura4+::P41nmt1-pus1-mECitrine-Scer\T.ADH1:natMX	Fig. 3a-c, S3a, S3c, S3h, 5e	This study
DY51197	ZH3920	h+	leu1-32 his3-D1 npr1Δ::hphMX ura4+::P41nmt1-pus1-mECitrine-Scer\T.ADH1:natMX	Fig. 3a-c, S3a, S3c, S3h, 5e	This study
DY51198	ZH3922	h−	leu1-32 his3-D1 epr1Δ::kanMX npr1Δ::hphMX ura4+::P41nmt1-pus1-mECitrine-Scer\T.ADH1:natMX	Fig. 3a-c, S3a, S3c, S3h, 5e, S5d,	This study
DY51199	ZH5686	h−	leu1-32 his3-D1 epr1Δ::kanMX ura4+::P41nmt1-mECitrine-bqt4-Scer\T.ADH1:natMX	Fig. 3a-b, S3a, 5a, S5b	This study
DY51200	ZH5688	h+	leu1-32 his3-D1 npr1Δ::hphMX ura4+::P41nmt1-mECitrine-bqt4-Scer\T.ADH1:natMX	Fig. 3a-b, S3a, 5a, S5b	This study
DY51201	ZH5690	h−	leu1-32 his3-D1 epr1Δ::kanMX npr1Δ::hphMX ura4+::P41nmt1-mECitrine-bqt4-Scer\T.ADH1:natMX	Fig. 3a-b, S3a, 5a, S5a-b	This study
DY51202	ZH4410	h−	leu1-32 his3-D1 epr1Δ::kanMX ura4+::P41nmt1-ker1-mECitrine-Scer\T.ADH1:natMX	Fig. 3a, S3a,	This study
DY51203	ZH4411	h+	leu1-32 his3-D1 npr1Δ::hphMX ura4+::P41nmt1-ker1-mECitrine-Scer\T.ADH1:natMX	Fig. 3a, S3a,	This study
DY51204	ZH4413	h−	leu1-32 his3-D1 epr1Δ::kanMX npr1Δ::hphMX ura4+::P41nmt1-ker1-mECitrine-Scer\T.ADH1:natMX	Fig. 3a, S3a,	This study
DY51205	ZH3938	h−	leu1-32 his3-D1 epr1Δ::kanMX ura4+::P41nmt1-mECitrine-nup82-Scer\T.ADH1:natMX	Fig. 3a, S3a,	This study
DY51206	ZH3941	h+	leu1-32 his3-D1 npr1Δ::hphMX ura4+::P41nmt1-mECitrine-nup82-Scer\T.ADH1:natMX	Fig. 3a, S3a,	This study
DY51207	ZH3942	h−	leu1-32 his3-D1 epr1Δ::kanMX npr1Δ::hphMX ura4+::P41nmt1-mECitrine-nup82-Scer\T.ADH1:natMX	Fig. 3a, S3a,	This study
DY51208	ZH4331	h−	leu1-32 his3-D1 epr1Δ::kanMX npr1Δ::hphMX lys3+::P81nmt1-epr1-mCherry-Scer\T.ADH1:bsdMX ura4+::P41nmt1-pus1-mECitrine-Scer\T.ADH1:natMX	Fig. 3b, S3c, 5e	This study
DY51209	ZH7320	h−	leu1-32 his3-D1 epr1Δ::kanMX npr1Δ::hphMX lys3+::P81nmt1-epr1-F352A,V355A-mCherry-Scer\T.ADH1:bsdMX ura4+::P41nmt1-pus1-mECitrine-Scer\T.ADH1:natMX	Fig. 3b, S3c, 5e	This study
DY51210	ZH4326	h−	leu1-32 his3-D1 epr1Δ::kanMX npr1Δ::hphMX lys3+::P.npr1-npr1-mCherry-Scer\T.ADH1:bsdMX ura4+::P41nmt1-pus1-mECitrine-Scer\T.ADH1:natMX	Fig. 3b-c, S3c, S3h, 5e	This study
DY51211	ZH4729	h−	leu1-32 his3-D1 epr1Δ::kanMX npr1Δ::hphMX lys3+::P.npr1-npr1-W22A,V25A-mCherry-Scer\T.ADH1:bsdMX ura4+::P41nmt1-mECitrine-bqt4-Scer\T.ADH1:natMX	Fig. 3b, S3c, 5e	This study
DY51212	ZH7315	h−	leu1-32 his3-D1 epr1Δ::kanMX npr1Δ::hphMX ura4+::P41nmt1-mECitrine-bqt4-Scer\T.ADH1:natMX lys3+::P81nmt1-epr1-mCherry-Scer\T.ADH1:bsdMX	Fig. 3b, 5a, S5b	This study
DY51213	ZH7316	h−	leu1-32 his3-D1 epr1Δ::kanMX npr1Δ::hphMX ura4+::P41nmt1-mECitrine-bqt4-Scer\T.ADH1:natMX lys3+::P81nmt1-epr1-F352A,V355A)-mCherry-Scer\T.ADH1:bsdMX	Fig. 3b, 5a, S5b	This study
DY51214	ZH7309	h−	leu1-32 his3-D1 epr1Δ::kanMX npr1Δ::hphMX ura4+::P41nmt1-mECitrine-bqt4-Scer\T.ADH1:natMX lys3+::P.npr1-npr1-mCherry-Scer\T.ADH1:bsdMX	Fig. 3b, 5a, S5b	This study
DY51215	ZH7311	h−	leu1-32 his3-D1 epr1Δ::kanMX npr1Δ::hphMX ura4+::P41nmt1-mECitrine-bqt4-Scer\T.ADH1:natMX lys3+::P.npr1-npr1-W22A,V25A-mCherry-Scer\T.ADH1:bsdMX	Fig. 3b, 5a, S5b	This study
DY51216	ZH5584	h−	leu1-32 his3-D1 epr1Δ::kanMX npr1Δ::hphMX lys3+::P41nmt1-AIMart-npr1(30-244)-mCherry-Scer\T.ADH1:bsdMX ura4+::P41nmt1-pus1-mECitrine-Scer\T.ADH1:natMX	Fig. 3c, S3h	This study
DY51217	ZH5592	h−	leu1-32 his3-D1 epr1Δ::kanMX npr1Δ::hphMX lys3+::P41nmt1-AIMart-mCherry-kms1-Scer\T.ADH1:bsdMX ura4+::P41nmt1-pus1-mECitrine-Scer\T.ADH1:natMX	Fig. 3c, S3h, S5d,	This study
DY51218	ZH5594	h−	leu1-32 his3-D1 epr1Δ::kanMX npr1Δ::hphMX lys3+::P41nmt1-erg11-AIMart-mCherry-Scer\T.ADH1:bsdMX ura4+::P41nmt1-pus1-mECitrine-Scer\T.ADH1:natMX	Fig. 3c, S3h, S5d,	This study
DY51219	ZH5588	h−	leu1-32 his3-D1 epr1Δ::kanMX npr1Δ::hphMX lys3+::P41nmt1-AIMart-man1-mCherry-Scer\T.ADH1:bsdMX ura4+::P41nmt1-pus1-mECitrine-Scer\T.ADH1:natMX	Fig. S3h	This study
DY51220	ZH5914	h−	leu1-32 his3-D1 epr1Δ::kanMX npr1Δ::hphMX lys3+::P41nmt1-rtn1-AIMart-mCherry-Scer\T.ADH1:bsdMX ura4+::P41nmt1-pus1-mECitrine-Scer\T.ADH1:natMX	Fig. S3h	This study
DY51221	ZH5590	h−	leu1-32 his3-D1 epr1Δ::kanMX npr1Δ::hphMX lys3+::P41nmt1-mCherry-kms1-AIMart-Scer\T.ADH1:bsdMX ura4+::P41nmt1-pus1-mECitrine-Scer\T.ADH1:natMX	Fig. S3h	This study
DY51222	ZH5596	h−	leu1-32 his3-D1 epr1Δ::kanMX npr1Δ::hphMX lys3+::P41nmt1-AIMart-erg11-mCherry-Scer\T.ADH1:bsdMX ura4+::P41nmt1-pus1-mECitrine-Scer\T.ADH1:natMX	Fig. S3h	This study
DY51223	ZH5598	h−	leu1-32 his3-D1 epr1Δ::kanMX npr1Δ::hphMX lys3+::P41nmt1-AIMart-mCherry-Scer\T.ADH1:bsdMX ura4+::P41nmt1-pus1-mECitrine-Scer\T.ADH1:natMX	Fig. S3h	This study
DY51224	ZH5393	h+	leu1-32 his3-D1 his5+::P41nmt1-npr1-mCherry-Scer\T.ADH1:kanMX ura4+::P41nmt1-pus1-mECitrine-Scer\T.ADH1:natMX	Fig. S3b	This study
DY51225	ZH3898	h+	leu1-32 his3-D1 ura4+::P41nmt1-rtn1-mECitrine-Scer\T.ADH1:natMX	Fig. S3g, S3f, S6b	This study
DY51226	ZH3900	h−	leu1-32 his3-D1 epr1Δ::kanMX ura4+::P41nmt1-rtn1-mECitrine-Scer\T.ADH1:natMX	Fig. S3g,	This study
DY51227	ZH4335	h−	leu1-32 his3-D1 epr1Δ::kanMX lys3+::P41nmt1-npr1-mCherry-Scer\T.ADH1:bsdMX ura4+::P41nmt1-rtn1-mECitrine-Scer\T.ADH1:natMX	Fig. S3g,	This study
DY51228	ZH4337	h−	leu1-32 his3-D1 epr1Δ::kanMX lys3+::P.npr1-npr1-mCherry-Scer\T.ADH1:bsdMX ura4+::P41nmt1-rtn1-mECitrine-Scer\T.ADH1:natMX	Fig. S3g,	This study
DY51229	ZH4341	h−	leu1-32 his3-D1 epr1Δ::kanMX lys3+::P41nmt1-epr1-mCherry-Scer\T.ADH1:bsdMX ura4+::P41nmt1-rtn1-mECitrine-Scer\T.ADH1:natMX	Fig. S3g,	This study
DY51230	ZH4343	h−	leu1-32 his3-D1 epr1Δ::kanMX lys3+::P81nmt1-epr1-mCherry-Scer\T.ADH1:bsdMX ura4+::P41nmt1-rtn1-mECitrine-Scer\T.ADH1:natMX	Fig. S3g,	This study
DY51231	ZH3902	h+	leu1-32 his3-D1 npr1Δ::hphMX ura4+::P41nmt1-rtn1-mECitrine-Scer\T.ADH1:natMX	Fig. S3g,	This study
DY51232	ZH3904	h−	leu1-32 his3-D1 epr1Δ::kanMX npr1Δ::hphMX ura4+::P41nmt1-rtn1-mECitrine-Scer\T.ADH1:natMX	Fig. S3g,	This study
DY51233	ZH4347	h−	leu1-32 his3-D1 epr1Δ::kanMX npr1Δ::hphMX lys3+::P41nmt1-npr1-mCherry-Scer\T.ADH1:bsdMX ura4+::P41nmt1-rtn1-mECitrine-Scer\T.ADH1:natMX	Fig. S3g,	This study
DY51234	ZH4349	h−	leu1-32 his3-D1 epr1Δ::kanMX npr1Δ::hphMX lys3+::P.npr1-npr1-mCherry-Scer\T.ADH1:bsdMX ura4+::P41nmt1-rtn1-mECitrine-Scer\T.ADH1:natMX	Fig. S3g,	This study
DY51235	ZH4353	h−	leu1-32 his3-D1 epr1Δ::kanMX npr1Δ::hphMX lys3+::P41nmt1-epr1-mCherry-Scer\T.ADH1:bsdMX ura4+::P41nmt1-rtn1-mECitrine-Scer\T.ADH1:natMX	Fig. S3g,	This study
DY51236	ZH4355	h−	leu1-32 his3-D1 epr1Δ::kanMX npr1Δ::hphMX lys3+::P81nmt1-epr1-mCherry-Scer\T.ADH1:bsdMX ura4+::P41nmt1-rtn1-mECitrine-Scer\T.ADH1:natMX	Fig. S3g,	This study
DY51237	ZH3167	h+	leu1-32 his3-D1 atg5Δ::kanMX ura4+::P41nmt1-rtn1-mECitrine-Scer\T.ADH1:natMX	Fig. S3g, S6b	This study
DY51238	ZH7593	h?	leu1-32 his3-D1 lys3+::P81nmt1-Epr1-mScarlet2I-Scer\T.ADH1:bsdMX ura4+::P41nmt1-mECitrine-Atg8-Scer\T.ADH1:natMX ade6+::P.npr1-npr1-mTurquoise2-Scer\T.ADH1:hphMX	Fig. 4a-e, S4e-g	This study
DY51239	ZH7268	h+	leu1-32 his3-D1 lys3+::P.npr1-npr1-mCherry-Scer\T.ADH1:bsdMX ura4+::P41nmt1-mECitrine-bqt4-Scer\T.ADH1:natMX	Fig. 4f-j, S4s	This study
DY51240	ZH1754	h−	leu1-32 npr1-mECitrine::kanMX	Fig. 4k	This study
DY51241	ZH8188	h?	leu1-32 his3-D1 lys3+::P41nmt1-erg11-mCherry-Scer\T.ADH1:bsdMX ura4+::P41nmt1-mECitrine-atg8-Scer\T.ADH1:natMX	Fig. S4a-b	This study
DY51242	ZH8186	h−	leu1-32 his3-D1 epr1Δ::kanMX npr1Δ::hphMX lys3+::P41nmt1-erg11-mCherry-Scer\T.ADH1:bsdMX ura4+::P41nmt1-mECitrine-atg8-Scer\T.ADH1:natMX	Fig. S4a-b	This study
DY51243	ZH8466	h+	ura4-D18 lys3+::P.npr1-npr1-mCherry-Scer\T.ADH1:bsdMX leu1+::atg17-YFH:leu1-32	Fig. S4c	This study
DY51244	ZH8464	h+	ura4-D18 atg8Δ::hphMX lys3+::P.npr1-npr1-mCherry-Scer\T.ADH1:bsdMX leu1+::atg17-YFH:leu1-32	Fig. S4c	This study
DY51245	ZH8462	h+	ura4-D18 lys3+::P81nmt1-epr1-mCherry-Scer\T.ADH1:bsdMX leu1+::atg17-YFH:leu1-32	Fig. S4d	This study
DY51246	ZH8460	h+	ura4-D18 atg8Δ::hphMX lys3+::P81nmt1-epr1-mCherry-Scer\T.ADH1:bsdMX leu1+::atg17-YFH:leu1-32	Fig. S4d	This study
DY51247	ZH9312	h−	leu1-32 npr1-mCherry::kanMX ura4+::P41nmt1-mECitrine-bqt4:natMX lys3+::P41nmt1-pus1-mTurquoise2-Scer\T.ADH1:bsdMX	Fig. S4h	This study
DY51248	ZH7476	h+	leu1-32 his3-D1 lys3+::P81nmt1-epr1-ymScarlet2I-Scer\T.ADH1:bsdMX ura4+::P41nmt1-mECitrine-bqt4:natMX	Fig. S4i-m	This study
DY51249	ZH8279	h+	leu1-32 his3-D1 ade6+::P41nmt1-ymScarlet2I-atg8-Scer\T.ADH1:hphMX ura4+::P41nmt1-mECitrine-bqt4-Scer\T.ADH1:natMX	Fig. S4n-r	This study
DY51250	ZH9337	h−	leu1-32 his3-D1 epr1Δ::kanMX npr1Δ::hphMX lys3+::P41nmt1-ymScarlet2I-atg8-Scer\T.ADH1:bsdMX ura4+::P41nmt1-mECitrine-bqt4-Scer\T.ADH1:natMX	Fig. S4o	This study
DY51251	ZH7910	h+	leu1-32 his3-D1 lys3+::P41nmt1-mCherry-bqt4-Scer\T.ADH1:bsdMX ura4+::P41nmt1-pus1-mECitrine-Scer\T.ADH1:natMX	Fig. 5b	This study
DY51252	ZH7912	h−	leu1-32 his3-D1 epr1Δ::kanMX npr1Δ::hphMX lys3+::P41nmt1-mCherry-bqt4-Scer\T.ADH1:bsdMX ura4+::P41nmt1-pus1-mECitrine-Scer\T.ADH1:natMX	Fig. 5b	This study
DY51253	ZH7914	h+	leu1-32 his3-D1 atg5Δ::kanMX lys3+::P41nmt1-mCherry-bqt4-Scer\T.ADH1:bsdMX ura4+::P41nmt1-pus1-mECitrine-Scer\T.ADH1:natMX	Fig. 5b	This study
DY51254	ZH8142	h+	leu1-32 his3-D1 lys3+::P41nmt1-mCherry-bqt4-Scer\T.ADH1:bsdMX ura4+::P41nmt1-pus1-mECitrine-Scer\T.ADH1:natMX ade6+::P81nmt1-cpy1-mTurquoise2-Scer\T.ADH1:hphMX	Fig. 5c	This study
DY51255	ZH8144	h+	leu1-32 his3-D1 atg5Δ::kanMX lys3+::P41nmt1-mCherry-bqt4-Scer\T.ADH1:bsdMX ura4+::P41nmt1-pus1-mECitrine-Scer\T.ADH1:natMX ade6+::P81nmt1-cpy1-mTurquoise2-Scer\T.ADH1:hphMX	Fig. 5c	This study
DY51256	ZH8133	h?	leu1-32 his3-D1 epr1Δ::kanMX npr1Δ::hphMX lys3+::P41nmt1-mCherry-bqt4-Scer\T.ADH1:bsdMX ura4+::P41nmt1-pus1-mECitrine-Scer\T.ADH1:natMX ade6+::P81nmt1-cpy1-mTurquoise2-Scer\T.ADH1:hphMX	Fig. 5c	This study
DY51257	ZH6616	h+	leu1-32 his3-D1 his5+::P41nmt1-npr1-mECitrine-Scer\T.ADH1:kanMX	Fig. 6a	This study
DY51258	ZH2404	h?	leu1-32 atg5Δ::natMX his5+::P41nmt1-npr1-mECitrine-Scer\T.ADH1:kanMX	Fig. 6a	This study
DY51259	ZH5560	h+	leu1-32 his3-D1 his5+::P41nmt1-lem2-mCherry-Scer\T.ADH1:kanMX ura4+::P41nmt1-npr1-mECitrine-Scer\T.ADH1:natMX	Fig. 6a	This study
DY51260	ZH7210	h+	leu1-32 his3-D1 his5+::P41nmt1-lem2-mCherry-Scer\T.ADH1:kanMX ura4+::P41nmt1-pus1-mECitrine-Scer\T.ADH1:natMX	Fig. 6a, S6c, 7b, 7d,	This study
DY51261	ZH9340	h?	leu1-32 atg5Δ::natMX lys3+::P41nmt1-mCherry-bqt4-Scer\T.ADH1:bsdMX npr1-mECitrine::kanMX	Fig. 6b	This study
DY51262	ZH9343	h+	leu1-32 ura4+::P41nmt1-mCherry-bqt4-Scer\T.ADH1:natMX npr1-mECitrine::kanMX ade6+::P41nmt1-lem2-mTurquoise2-Scer\T.ADH1:hphMX	Fig. 6b	This study
DY51264	ZH3370	h?	leu1-32 npr1-mCherry::kanMX ura4+::P41nmt1-lem2-mECitrine-Scer\T.ADH1:natMX	Fig. 6c, S6f	This study
DY51265	ZH6525	h−	leu1-32 npr1-mCherry::kanMX ura4+::P41nmt1-mECitrine-bqt4-Scer\T.ADH1:natMX lys3+::P41nmt1-lem2-mTurquoise2-Scer\T.ADH1:bsdMX	Fig. 6d-f	This study
DY51266	ZH7884	h+	leu1-32 his3-D1 his5+::P41nmt1-lem2-mCherry-Scer\T.ADH1:kanMX ura4+::P41nmt1-mECitrine-nup82-Scer\T.ADH1:natMX	Fig. S6a	This study
DY51267	ZH7838	h+	leu1-32 his3-D1 his5+::P41nmt1-lem2-mCherry-Scer\T.ADH1:kanMX ura4+::P41nmt1-rtn1-mECitrine-Scer\T.ADH1:natMX	Fig. S6b	This study
DY51271	ZH8705	h+	leu1-32 his3-D1 lem2-mCherry::kanMX ura4+::P41nmt1-pus1-mECitrine-Scer\T.ADH1:natMX	Fig. S6c-d	This study
DY51272	ZH7882	h+	leu1-32 his3-D1 his5+::P81nmt1-lem2-mCherry-Scer\T.ADH1:kanMX ura4+::P41nmt1-pus1-mECitrine-Scer\T.ADH1:natMX	Fig. S6c-d	This study
DY51273	ZH7874	h+	leu1-32 his3-D1 his5+::P.adf1-lem2-mCherry-Scer\T.ADH1:kanMX ura4+::P41nmt1-pus1-mECitrine-Scer\T.ADH1:natMX	Fig. S6c-d	This study
DY51274	ZH7876	h+	leu1-32 his3-D1 his5+::P.cyc1-lem2-mCherry-Scer\T.ADH1:kanMX ura4+::P41nmt1-pus1-mECitrine-Scer\T.ADH1:natMX	Fig. S6c	This study
DY51275	ZH6521	h−	leu1-32 npr1-mCherry::kanMX ura4+::P41nmt1-pus1-mECitrine-Scer\T.ADH1:natMX lys3+::P41nmt1-lem2-mTurquoise2-Scer\T.ADH1:bsdMX	Fig. S6e	This study
DY51276	ZH6527	h−	leu1-32 npr1-mCherry::kanMX ura4+::P41nmt1-mECitrine-atg8-Scer\T.ADH1:natMX lys3+::P41nmt1-lem2-mTurquoise2-Scer\T.ADH1:bsdMX	Fig. S6h-k	This study
DY51277	ZH6986	h+	leu1-32 his3-D1 lys3+::P41nmt1-lem2(1-60)-mCherry-Scer\T.ADH1:bsdMX ura4+::P41nmt1-pus1-mECitrine-Scer\T.ADH1:natMX	Fig. 7b	This study
DY51278	ZH6990	h+	leu1-32 his3-D1 lys3+::P41nmt1-lem2(261-279)-mCherry-Scer\T.ADH1:bsdMX ura4+::P41nmt1-pus1-mECitrine-Scer\T.ADH1:natMX	Fig. 7b	This study
DY51279	ZH6988	h+	leu1-32 his3-D1 lys3+::P41nmt1-lem2(1-60,261-279)-mCherry-Scer\T.ADH1:bsdMX ura4+::P41nmt1-pus1-mECitrine-Scer\T.ADH1:natMX	Fig. 7b	This study
DY51280	ZH8766	h+	leu1-32 his3-D1 lys3+::P41nmt1-lem2(1-60)-mCherry-bqt4(412-432)-Scer\T.ADH1:bsdMX ura4+::P41nmt1-pus1-mECitrine-Scer\T.ADH1:natMX	Fig. 7d, S7d	This study
DY51281	ZH8398	h+	leu1-32 his3-D1 lys3+::P41nmt1-SV40\NLS-bdf1(66-208)-mCherry-bqt4(412-432)-Scer\T.ADH1:bsdMX ura4+::P41nmt1-pus1-mECitrine-Scer\T.ADH1:natMX	Fig. 7d, S7d	This study
DY51282	ZH8762	h+	leu1-32 his3-D1 lys3+::P41nmt1-SV40\NLS-bdf1(66-208)-Y123F-mCherry-bqt4(412-432)-Scer\T.ADH1:bsdMX ura4+::P41nmt1-pus1-mECitrine-Scer\T.ADH1:natMX	Fig. 7d, S7d	This study
DY51283	ZH8422	h+	leu1-32 his3-D1 lys3+::P41nmt1-SV40\NLS-Ssol\sso7d-mCherry-bqt4(412-432)-Scer\T.ADH1:bsdMX ura4+::P41nmt1-pus1-mECitrine-Scer\T.ADH1:natMX	Fig. 7d, S7c-d	This study
DY51284	ZH8764	h+	leu1-32 his3-D1 lys3+::P41nmt1-SV40\NLS-Ssol\sso7d-W24A,R43E-mCherry-bqt4(412-432)-Scer\T.ADH1:bsdMX ura4+::P41nmt1-pus1-mECitrine-Scer\T.ADH1:natMX	Fig. 7d, S7d	This study
DY51285	ZH9292	h−	leu1-32 npr1-mCherry::kanMX lys3+::P41nmt1-h3-mECitrine-Scer\T.ADH1:bsdMX ade6+::P41nmt1-mTurquoise2-bqt4-Scer\T.ADH1:hphMX	Fig. 7e	This study
DY51286	ZH9295	h−	leu1-32 npr1-mCherry::kanMX lys3+::P41nmt1-h3-mECitrine-Scer\T.ADH1:bsdMX ade6+::P41nmt1-mTurquoise2-bqt4-Scer\T.ADH1:hphMX ura4+::P41nmt1-lem2-Scer\T.ADH1:natMX	Fig. 7e	This study
DY51287	ZH9297	h−	leu1-32 npr1-mCherry::kanMX lys3+::P41nmt1-h3-mECitrine-Scer\T.ADH1:bsdMX ade6+::P41nmt1-mTurquoise2-bqt4-Scer\T.ADH1:hphMX ura4+::P41nmt1-SV40\NLS-Ssol\sso7d-h2NLS-LR2-WALP23-Scer\T.ADH1:natMX	Fig. 7e	This study
DY51288	ZH9301	h−	leu1-32 npr1-mCherry::kanMX lys3+::P41nmt1-h3-mECitrine-Scer\T.ADH1:bsdMX ade6+::P41nmt1-mTurquoise2-bqt4-Scer\T.ADH1:hphMX ura4+::P41nmt1-SV40\NLS-Ssol\sso7d-W24A,R43E-h2NLS-LR2-WALP23-Scer\T.ADH1:natMX	Fig. 7e	This study
DY51289	ZH4032	h−	leu1-32 npr1-mCherry::kanMX ura4+::P41nmt1-lem2(1-574)-mECitrine-Scer\T.ADH1:natMX	Fig. S7a	This study
DY51290	ZH4014	h−	leu1-32 npr1-mCherry::kanMX ura4+::P41nmt1-lem2(1-345)-mECitrine-Scer\T.ADH1:natMX	Fig. S7a	This study
DY51291	ZH4020	h−	leu1-32 npr1-mCherry::kanMX ura4+::P41nmt1-lem2(1-313)-mECitrine-Scer\T.ADH1:natMX	Fig. S7a	This study
DY51292	ZH4538	h−	leu1-32 npr1-mCherry::kanMX ura4+::P41nmt1-lem2(1-307)-mECitrine-Scer\T.ADH1:natMX	Fig. S7a	This study
DY51293	ZH4923	h−	leu1-32 npr1-mCherry::kanMX ura4+::P41nmt1-lem2(1-279)-mECitrine-Scer\T.ADH1:natMX	Fig. S7a	This study
DY51294	ZH4038	h−	leu1-32 npr1-mCherry::kanMX ura4+::P41nmt1-lem2(1-199)-mECitrine-Scer\T.ADH1:natMX	Fig. S7a	This study
DY51295	ZH4026	h−	leu1-32 npr1-mCherry::kanMX ura4+::P41nmt1-lem2(1-60)-mECitrine-Scer\T.ADH1:natMX	Fig. S7a	This study
DY51296	ZH4922	h−	leu1-32 npr1-mCherry::kanMX ura4+::P41nmt1-lem2(61-688)-mECitrine-Scer\T.ADH1:natMX	Fig. S7a	This study
DY51297	ZH4056	h−	leu1-32 npr1-mCherry::kanMX ura4+::P41nmt1-lem2(340-547)-mECitrine-Scer\T.ADH1:natMX	Fig. S7a	This study
DY51298	ZH4050	h−	leu1-32 npr1-mCherry::kanMX ura4+::P41nmt1-lem2(569-688)-mECitrine-Scer\T.ADH1:natMX	Fig. S7a	This study
DY51299	ZH4044	h−	leu1-32 npr1-mCherry::kanMX ura4+::P41nmt1-lem2(308-688)-mECitrine-Scer\T.ADH1:natMX	Fig. S7a	This study
DY51300	ZH4148	h−	leu1-32 npr1-mCherry::kanMX ura4+::P41nmt1-lem2(1-199)-mECitrine-lem2(308-345)-Scer\T.ADH1:natMX	Fig. S7a	This study
DY51301	ZH4586	h−	leu1-32 npr1-mCherry::kanMX ura4+::P41nmt1-lem2(1-10,45-307)-mECitrine-Scer\T.ADH1:natMX	Fig. S7a	This study
DY51302	ZH4544	h−	leu1-32 npr1-mCherry::kanMX ura4+::P41nmt1-lem2(52-307)-mECitrine-Scer\T.ADH1:natMX	Fig. S7a	This study
DY51303	ZH4550	h−	leu1-32 npr1-mCherry::kanMX ura4+::P41nmt1-lem2(185-307)-mECitrine-Scer\T.ADH1:natMX	Fig. S7a	This study
DY51304	ZH4556	h−	leu1-32 npr1-mCherry::kanMX ura4+::P41nmt1-lem2(200-307)-mECitrine-Scer\T.ADH1:natMX	Fig. S7a	This study
DY51305	ZH4562	h−	leu1-32 npr1-mCherry::kanMX ura4+::P41nmt1-lem2(261-307)-mECitrine-Scer\T.ADH1:natMX	Fig. S7a	This study
DY51306	ZH4972	h−	leu1-32 his3-D1 npr1-mCherry::kanMX ura4+::P41nmt1-lem2(261-279)-mECitrine-Scer\T.ADH1:natMX	Fig. S7a	This study
DY51307	ZH4912	h−	leu1-32 npr1-mCherry::kanMX ura4+::P41nmt1-lem2(11-44)-mECitrine-Scer\T.ADH1:natMX	Fig. S7a	This study
DY51308	ZH4915	h−	leu1-32 npr1-mCherry::kanMX ura4+::P41nmt1-lem2(11-44,261-279)-mECitrine-Scer\T.ADH1:natMX	Fig. S7a	This study
DY51309	ZH4917	h−	leu1-32 npr1-mCherry::kanMX ura4+::P41nmt1-lem2(1-60,261-279)-mECitrine-Scer\T.ADH1:natMX	Fig. S7a	This study
DY51310	ZH5019	h−	leu1-32 npr1-mCherry::kanMX ura4+::P41nmt1-lem2(1-260,280-688)-mECitrine-Scer\T.ADH1:natMX	Fig. S7a	This study
DY51311	ZH8790	h+	leu1-32 his3-D1 lys3+::P41nmt1-SV40\NLS-Ssol\sso7d-mCherry-bqt3-Scer\T.ADH1:bsdMX ura4+::P41nmt1-pus1-mECitrine-Scer\T.ADH1:natMX	Fig. S7b, S7d	This study
DY51312	ZH8954	h+	leu1-32 his3-D1 bqt4Δ::hphMX ura4+::P41nmt1-SV40\NLS-Ssol\sso7d-mCherry-bqt3-Scer\T.ADH1:natMX lys3+::P41nmt1-pus1-mECitrine-Scer\T.ADH1:bsdMX	Fig. S7b, S7d	This study
DY51313	ZH8952	h+	leu1-32 his3-D1 bqt3Δ::hphMX ura4+::P41nmt1-SV40\NLS-Ssol\sso7d-mCherry-bqt3-Scer\T.ADH1:natMX lys3+::P41nmt1-pus1-mECitrine-Scer\T.ADH1:bsdMX	Fig. S7b, S7d-e	This study
DY51314	ZH8831	h?	leu1-32 his3-D1 bqt4Δ::hphMX lys3+::P41nmt1-SV40\NLS-Ssol\sso7d-mCherry-bqt4(412-432)-Scer\T.ADH1:bsdMX ura4+::P41nmt1-pus1-mECitrine-Scer\T.ADH1:natMX	Fig. S7c-d	This study
DY51315	ZH8946	h?	leu1-32 his3-D1 bqt3Δ::hphMX lys3+::P41nmt1-SV40\NLS-Ssol\sso7d-mCherry-bqt4(412-432)-Scer\T.ADH1:bsdMX ura4+::P41nmt1-pus1-mECitrine-Scer\T.ADH1:natMX	Fig. S7c-d	This study
DY51316	ZH8970	h+	leu1-32 his3-D1 bqt3Δ::hphMX ura4+::P.bqt3-SV40\NLS-Ssol\sso7d-mCherry-bqt3-Scer\T.ADH1:natMX lys3+::P41nmt1-pus1-mECitrine-Scer\T.ADH1:bsdMX	Fig. S7e	This study
DY51317	ZH8958	h+	leu1-32 his3-D1 bqt3Δ::hphMX ura4+::P81nmt1-SV40\NLS-Ssol\sso7d-mCherry-bqt3-Scer\T.ADH1:natMX lys3+::P41nmt1-pus1-mECitrine-Scer\T.ADH1:bsdMX	Fig. S7e	This study
DY51318	ZH8964	h+	leu1-32 his3-D1 bqt3Δ::hphMX his5+::Padf1-SV40\NLS-Ssol\sso7d-mCherry-bqt3-Scer\T.ADH1:kanMX lys3+::P41nmt1-pus1-mECitrine-Scer\T.ADH1:bsdMX	Fig. S7e	This study
DY51319	ZH9131	h+	leu1-32 his3-D1 lys3+::P41nmt1-SV40\NLS-bdf1(66-208)-mCherry-h2NLS-LR2-WALP23-Scer\T.ADH1:bsdMX ura4+::P41nmt1-pus1-mECitrine-Scer\T.ADH1:natMX	Fig. S7f-g	This study
DY51320	ZH9133	h+	leu1-32 his3-D1 lys3+::P41nmt1-SV40\NLS-bdf1(66-208)-Y123F-mCherry-h2NLS-LR2-WALP23-Scer\T.ADH1:bsdMX ura4+::P41nmt1-pus1-mECitrine-Scer\T.ADH1:natMX	Fig. S7f-g	This study
DY51321	ZH9135	h+	leu1-32 his3-D1 lys3+::P41nmt1-SV40\NLS-Ssol\sso7d-mCherry-h2NLS-LR2-WALP23-Scer\T.ADH1:bsdMX ura4+::P41nmt1-pus1-mECitrine-Scer\T.ADH1:natMX	Fig. S7f-g	This study
DY51322	ZH9137	h+	leu1-32 his3-D1 lys3+::P41nmt1-SV40\NLS-Ssol\sso7d-W24A,R43E-mCherry-h2NLS-LR2-WALP23-Scer\T.ADH1:bsdMX ura4+::P41nmt1-pus1-mECitrine-Scer\T.ADH1:natMX	Fig. S7f-g	This study
DY51676	ZH6025	h−	leu1-32 his3-D1 npr1-mCherry::kanMX ade6+::hhf2:hht2-yeGFP:bsdMX ade6+::P81nmt1-mTurquoise2-atg8-Scer\T.ADH1:hphMX ura4+::P41nmt1-lem2-Scer\T.ADH1:natMX	Fig. S7h	This study
DY52286	ZH4662	h?	isp6Δ::natMX psp3Δ::hphMX npr1-mECitrine::kanMX	Fig. S3e
DY52287	ZH9355	h?	isp6Δ::natMX psp3Δ::hphMX epr1Δ::kanMX npr1-mECitrine::kanMX	Fig. S3e
DY52288	ZH9371	h−	isp6Δ::natMX psp3Δ::hphMX epr1-mECitrine::kanMX	Fig. S3e
DY52289	ZH9417	h?	isp6Δ::natMX psp3Δ::hphMX npr1Δ::hphMX epr1-mECitrine::kanMX	Fig. S3e
DY52290	ZH6614	h+	leu1-32 his3-D1 lys3+::P41nmt1-pus1-mCherry-Scer\T.ADH1:bsdMX	Fig. S3d
DY52291	ZH9411	h−	leu1-32 his3-D1 epr1Δ::kanMX npr1Δ::hphMX lys3+::P41nmt1-pus1-mCherry-Scer\T.ADH1:bsdMX	Fig. S3d
DY52292	ZH9419	h−	leu1-32 his3-D1 epr1Δ::kanMX npr1Δ::hphMX lys3+::P41nmt1-pus1-mCherry-Scer\T.ADH1:bsdMX ura4+::P41nmt1-npr1-7×GFP11-Scer\T.ADH1:natMX	Fig. S3d
DY52293	ZH9421	h−	leu1-32 his3-D1 epr1Δ::kanMX npr1Δ::hphMX lys3+::P41nmt1-pus1-mCherry-Scer\T.ADH1:bsdMX ura4+::P41nmt1-7×GFP11-npr1-Scer\T.ADH1:natMX	Fig. S3d
DY52294	ZH9375	h−	leu1-32 his3-D1 epr1Δ::kanMX npr1Δ::hphMX ura4+::P41nmt1-pus1-mCherry-Scer\T.ADH1:natMX lys3+::Pnmt1-npr1-mECitrine-MTn-Scer\T.ADH1:bsdMX	Fig. S3d
DY52295	ZH9413	h+	leu1-32 his3-D1 atg5Δ::kanMX lys3+::P41nmt1-pus1-mCherry-Scer\T.ADH1:bsdMX	Fig. S3d
DY52296	ZH9383	h+	leu1-32 his3-D1 fsc1Δ::hphMX ura4+::P41nmt1-mECitrine-bqt4-Scer\T.ADH1:natMX lys3+::P.npr1-npr1-mCherry-Scer\T.ADH1:bsdMX	Fig. 4i
DY52297	ZH9379	h−	leu1-32 his3-D1 epr1Δ::kanMX npr1Δ::hphMX ura4+::P41nmt1-mECitrine-bqt4-Scer\T.ADH1:natMX lys3+::P41nmt1-AIMart-mCherry-kms1-Scer\T.ADH1:bsdMX	Fig. S5a-b
DY52298	ZH9381	h−	leu1-32 his3-D1 epr1Δ::kanMX npr1Δ::hphMX ura4+::P41nmt1-mECitrine-bqt4-Scer\T.ADH1:natMX lys3+::P41nmt1-erg11-AIMart-mCherry-Scer\T.ADH1:bsdMX	Fig. S5a-b
DY52299	ZH9401	h+	leu1-32 his3-D1 atg1Δ::kanMX ura4+::P41nmt1-mECitrine-bqt4-Scer\T.ADH1:natMX	Fig. S5a-b
DY52300	ZH9400	h+	leu1-32 his3-D1 atg13Δ::kanMX ura4+::P41nmt1-mECitrine-bqt4-Scer\T.ADH1:natMX	Fig. S5a-b
DY52301	ZH9391	h+	leu1-32 his3-D1 atg9Δ::kanMX ura4+::P41nmt1-mECitrine-bqt4-Scer\T.ADH1:natMX	Fig. S5a-b
DY52302	ZH9350	h?	leu1-32 his3-D1 atg14Δ::kanMX ura4+::P41nmt1-mECitrine-bqt4-Scer\T.ADH1:natMX	Fig. S5a-b
DY52303	ZH9348	h?	leu1-32 his3-D1 atg2Δ::kanMX ura4+::P41nmt1-mECitrine-bqt4-Scer\T.ADH1:natMX	Fig. S5a-b
DY52304	ZH9393	h+	leu1-32 his3-D1 atg18aΔ::kanMX ura4+::P41nmt1-mECitrine-bqt4-Scer\T.ADH1:natMX	Fig. S5a-b
DY52305	ZH9397	h+	leu1-32 his3-D1 atg18bΔ::kanMX ura4+::P41nmt1-mECitrine-bqt4-Scer\T.ADH1:natMX	Fig. S5a-b
DY52306	ZH5760	h+	leu1-32 his3-D1 ura4+::P41nmt1-mECitrine-bqt4-Scer\T.ADH1:natMX his5+::P41nmt1-lem2-mCherry-Scer\T.ADH1:kanMX	Fig. 7f, S8a
DY52307	ZH9387	h+	leu1-32 his3-D1 atg1Δ::kanMX ura4+::P41nmt1-mECitrine-bqt4-Scer\T.ADH1:natMX lys3+::P41nmt1-SV40\NLS-Ssol\sso7d-mCherry-h2NLS-LR2-WALP23-Scer\T.ADH1:bsdMX	Fig. 7f, S8a
DY52308	ZH9425	h+	leu1-32 his3-D1 atg1Δ::kanMX ura4+::P41nmt1-mECitrine-bqt4-Scer\T.ADH1:natMX lys3+::P41nmt1-SV40\NLS-Ssol\sso7d-W24A,R43E-mCherry-h2NLS-LR2-WALP23-Scer\T.ADH1:bsdMX	Fig. 7f, S8a
DY52310	ZH9443	h+	leu1-32 his3-D1 his5+::P41nmt1-lem2-mCherry-Scer\T.ADH1:kanMX ura4+::P41nmt1-pus1-mECitrine-Scer\T.ADH1:natMX ade6+::P41nmt1-mTurquoise2-bqt4-Scer\T.ADH1:hphMX	Fig. S8b
DY52311	ZH9445	h+	leu1-32 his3-D1 lys3+::P41nmt1-SV40\NLS-Ssol\sso7d-mCherry-h2NLS-LR2-WALP23-Scer\T.ADH1:bsdMX ura4+::P41nmt1-pus1-mECitrine-Scer\T.ADH1:natMX ade6+::P41nmt1-mTurquoise2-bqt4-Scer\T.ADH1:hphMX	Fig. S8b
			Ssol\sso7d: Sulfolobus solfataricus\sso7d
