# Supplementary material for: Nucleophagy is promoted by two autophagy receptors and inhibited by chromatin-nuclear envelope tethering in fission yeast
Source: Nat Commun. 2026 Mar 31;17:4678. doi: 10.1038/s41467-026-71237-x (PMC13201548; doi:10.1038/s41467-026-71237-x)
Supplement: Supplementary file 11 — Source Data [file 41467_2026_71237_MOESM11_ESM.xlsx]

## Sheet: fig. 1a-e
The boxed areas denote blot's images included in the manuscript.

## Sheet: fig. 2b
The boxed areas denote blot's images included in the manuscript.

## Sheet: Fig 3a-c
The boxed areas denote blot's images included in the manuscript.

## Sheet: Fig 4i
Fig. 4i	% Npr1 puncta associated with NE protrusions
		WT	fsc1 Δ
	Punctum and protrusion simultaneously released to cytosol	56	50
	Punctum and protrusion disappearing on NE simultaneously	27	30
	Protrusion disappearing on NE before the punctum disappearing on NE	17	20

## Sheet: Fig. 6a
The boxed areas denote blot's images included in the manuscript.

## Sheet: Fig. 7b, d
The boxed areas denote blot's images included in the manuscript.

## Sheet: Suppl. Fig. 3a-e, g, h
Supplementary Fig. 3a
	Pus1:		WT	epr1Δ	npr1Δ	epr1Δ npr1Δ	atg5Δ
	Pus1-mECitrine processing (%)	replicate-1	36.8258	22.8581	26.4086	2.92979	2.00776
		replicate-2	51.0753	40.4031	48.7652	3.7039	1.93761
		replicate-3	59.4375	27.8731	46.2766	2.59484	3.27364
		Mean	49.11	30.38	40.48	3.076	2.407
		SD	11.43	9.037	12.25	0.5688	0.7519
	Bqt4:		WT	epr1Δ	npr1Δ	epr1Δ npr1Δ	atg5Δ
	mECitrine-Bqt4 processing (%)	replicate-1	68.1203	58.8905	51.8871	3.72672	5.04241
		replicate-2	95.5538	78.3619	75.5741	3.3431	7.67459
		replicate-3	81.4396	56.1523	59.9702	5.00379	10.6514
		Mean	81.7	64.47	62.48	4.025	7.789
		SD	13.72	12.11	12.04	0.8696	2.806
	Ker1:		WT	epr1Δ	npr1Δ	epr1Δ npr1Δ	atg5Δ
	Ker1-mECitrine processing (%)	replicate-1	32.168	11.444	24.136	2.69	1.79
		replicate-2	24.399	14.297	16.4	3.713	5.588
		replicate-3	27.45	14.589	10.532	2.824	3.82
		Mean	28.01	13.44	17.02	3.076	3.733
		SD	3.914	1.738	6.823	0.556	1.901
	Nup82:		WT	epr1Δ	npr1Δ	epr1Δ npr1Δ	atg5Δ
	mECitrine-Nup82 processing (%)	replicate-1	70.866	73.1478	65.6531	63.4415	6.97047
		replicate-2	75.0705	46.8563	55.2812	55.1771	5.15794
		replicate-3	63.902	63.3082	60.9534	60.0553	7.24518
		Mean	69.95	61.1	60.63	59.56	6.458
		SD	5.641	13.28	5.194	4.155	1.134
The boxed areas denote blot's images included in the manuscript.

## Sheet: Suppl. Fig. 4l, q
Supplementary Fig. 4l	% NE-localized Epr1 puncta associated with NE protrusions
	Punctum and protrusion simultaneously released to cytosol	30
	Punctum disappearing on NE before the release of protrusion to cytosol	25
	Punctum and protrusion disappearing on NE simultaneously	36
	Protrusion disappearing on NE before the punctum disappearing on NE	9
Supplementary Fig. 4q	% NE-localized Atg8 puncta associated with NE protrusions
	Punctum disappearing on NE before the release of protrusion to cytosol	53
	Punctum and protrusion disappearing on NE simultaneously	20
	Punctum disappearing on NE before the protrusion disappearing on NE	27

## Sheet: Suppl. Fig. 5b, c
Supplementary Fig. 5b	% cells with different NE morphologies
		Ring-shaped projection	Extended projection	Extension	Slightly misshapen	Normal NE morphology
	WT	0	0	0	9	91
	epr1Δ	0	0	4	25	71
	npr1Δ	0	0	7	34	59
	epr1Δ npr1Δ	67	6	17	10	0
	epr1Δ npr1Δ Epr1	0	0	8	24	68
	epr1Δ npr1Δ Epr1*	70	6	20	4	0
	epr1Δ npr1Δ Npr1	0	0	4	19	77
	epr1Δ npr1Δ Npr1*	61	12	22	5	0
	epr1Δ npr1Δ AIMart-Kms1	1	0	6	66	27
	epr1Δ npr1Δ Erg11-AIMart	13	0	22	49	16
	atg5Δ	32	55	7	6	0
	atg1Δ	54	16	6	24	0
	atg13Δ	38	41	3	18	0
	atg9Δ	29	47	4	20	0
	atg14Δ	30	55	4	11	0
	atg2Δ	36	48	3	13	0
	atg18aΔ	36	45	3	16	0
	atg18bΔ	37	47	3	13	0
Supplementary Fig. 5c	Volume of nucleus (μm3)
		WT	epr1Δ npr1Δ	atg5Δ
	NO.1	7.06	5.12	5.29
	NO.2	4.4	5.16	4.28
	NO.3	4.2	4.58	3.47
	NO.4	3.95	2.87	3.2
	NO.5	3.83	3.28
	NO.6	3.58	3.39
	NO.7	2.94
	NO.8	2.73
	NO.9	2.63
	NO.10	2.36
	Mean	3.768	4.067	4.06
	SD	1.355	1.008	0.9397
	Surface area of NE (μm2)
		WT	epr1Δ npr1Δ	atg5Δ
	NO.1	34.01	58.35	71.26
	NO.2	28.74	52.56	46.85
	NO.3	26.83	47.36	37.97
	NO.4	25.43	33.46	33.56
	NO.5	24.49	40.51
	NO.6	22.36	36.6
	NO.7	20.18
	NO.8	19.28
	NO.9	19.24
	NO.10	18.33
	Mean	23.89	44.81	47.41
	SD	5.024	9.64	16.83
	Volume of NE (μm3)
		WT	epr1Δ npr1Δ	atg5Δ
	NO.1	0.43	0.55	0.63
	NO.2	0.35	0.43	0.51
	NO.3	0.3	0.43	0.37
	NO.4	0.3	0.33	0.36
	NO.5	0.28	0.31
	NO.6	0.26	0.29
	NO.7	0.24
	NO.8	0.24
	NO.9	0.23
	NO.10	0.23
	Mean	0.286	0.39	0.4675
	SD	0.06363	0.09879	0.1282

## Sheet: Suppl. Fig. 6a-d
The boxed areas denote blot's images included in the manuscript.

[truncated: 2 more sheets: Suppl. Fig. 7b, c, e, f, Suppl. Fig. 8a]
